# Supplementary material for: Comparison of the Safety and Immunogenicity of FAKHRAVAC and BBIBP-CorV Vaccines when Administrated as Booster Dose: A Parallel Two Arms, Randomized, Double Blind Clinical Trial
Source: Vaccines (Basel). 2022 Oct 26;10(11):1800. doi: 10.3390/vaccines10111800 (PMC9695457; doi:10.3390/vaccines10111800)
Supplement: Supplementary file 1 [file vaccines-10-01800-s001.zip]

Archive with 4 entries (4 files):
- Supplementary File S1 - Clinical Trial Protocol.pdf
- Supplementary File S2 - Consent form booster.pdf
- Supplementary File S3 - Informed Consent.pdf
- Supplementary File S4.pdf
